# Supplementary material for: Correlation of Matrisome-Associatted Gene Expressions with LOX Family Members in Astrocytomas Stratified by IDH Mutation Status
Source: Int J Mol Sci. 2022 Aug 23;23(17):9507. doi: 10.3390/ijms23179507 (PMC9455728; doi:10.3390/ijms23179507)
Supplement: Supplementary file 1 [file ijms-23-09507-s001.zip]

Archive with 3 entries (3 files):
- Figure S1.jpg
- Supplementary Table S1.xlsx
- Supplementary Table S2.xlsx
