# Supplementary material for: Correlation of Matrisome-Associatted Gene Expressions with LOX Family Members in Astrocytomas Stratified by IDH Mutation Status
Source: Int J Mol Sci. 2022 Aug 23;23(17):9507. doi: 10.3390/ijms23179507 (PMC9455728; doi:10.3390/ijms23179507)
Supplement: Supplementary file 1 [file ijms-23-09507-s001.zip › Supplementary Table S1.xlsx]

## Sheet: Supp Table S1
Table S1: List of genes with Kruskal-Wallis and Dunn’s post hoc test data.
		Dunn's Post-hoc test
Genes (N=70)	KW	LGG+/-	LGG-/GBM-
LOX	0	0.006	0
LOXL1	0	0	0.004
LOXL3	0	0.017	0
COL1A1	0	0	0
COL1A2	0	0	0
COL3A1	0	0.011	0
COL5A1	0	0	0
COL5A2	0	0	0.001
COL6A1	0	0	0.002
COL6A2	0	0	0
COL15A1	0	0.012	0.013
COL18A1	0	0.03	0
CTHRC1	0	0	0
ECM1	0	0.039	0
EMILIN2	0	0	0.009
FBN2	0	0	0
IGFBP7	0	0.009	0
LAMB1	0	0.008	0
LAMC1	0	0	0.002
LTBP1	0	0	0.051
MGP	0	0.02	0
MXRA5	0	0	0.028
PCOLCE	0	0	0
POSTN	0	0	0.001
PXDNL	0	0.032	0
SPON2	0	0	0
SRPX2	0	0	0
THBS1	0	0.021	0
THBS2	0	0	0.001
ADAM12	0	0	0.002
ADAM8	0	0	0
ADAM9	0	0.002	0
ADAMTS12	0	0	0.001
ADAMTS14	0	0.015	0.007
BMP1	0	0	0
CSTA	0	0.005	0
CTSB	0	0.001	0.001
CTSC	0	0.013	0
FAM20C	0	0	0.002
HTRA3	0	0	0
MMP11	0	0	0
MMP14	0	0	0.001
P4HA1	0	0	0
P4HA2	0	0	0.026
PLAU	0	0.004	0
PLOD2	0	0	0
PLOD3	0	0	0.005
SERPINB8	0	0.005	0
SERPINE1	0	0	0
SERPINH1	0	0	0
SLPI	0	0.022	0
TIMP1	0	0	0
ANXA2	0	0	0
CD209	0	0	0
CLEC5A	0	0	0
LGALS1	0	0	0
SDC1	0	0	0
BGN	0	0	0
DCN	0	0.031	0
LUM	0	0.009	0
AREG	0	0.008	0
CLCF1	0	0	0
CXCL3	0	0	0
FSTL1	0	0	0.018
LIF	0	0	0
S100A10	0	0.001	0.03
S100A11	0	0	0
S100A4	0	0	0
VEGFA	0	0.042	0
WNT2	0	0	0.045
