# Supplementary material for: Correlation of Matrisome-Associatted Gene Expressions with LOX Family Members in Astrocytomas Stratified by IDH Mutation Status
Source: Int J Mol Sci. 2022 Aug 23;23(17):9507. doi: 10.3390/ijms23179507 (PMC9455728; doi:10.3390/ijms23179507)
Supplement: Supplementary file 1 [file ijms-23-09507-s001.zip › Supplementary Table S2.xlsx]

## Sheet: Table S2
								Table S2: List of gene with Pearson’s correlation coefficient data.
		LGGmut							LGGwt							GBM
		LOX		LOXL1		LOXL3			LOX		LOXL1		LOXL3			LOX		LOXL1		LOXL3
	gene	r	p	r	p	r	p		r	p	r	p	r	p		r	p	r	p	r	p
1	LOX	1							1							1
2	LOXL1	0.308781	0.000332725	1							1					0.527828	3.53208e-10	1
3	LOXL3			0.211797	0.0151608	1					0.364115	0.00580274	1			0.54248	3.53208e-10	0.355825	3.53208e-10	1
4	COL1A1	0.324395	0.000156803	0.424193	4.43927e-07	0.185502	0.0338999		0.305126	0.0222141	0.421053	0.00123159	0.340602	0.0102097		0.641027	3.53208e-10	0.434413	3.53208e-10	0.471108	3.53208e-10
5	COL1A2	0.318838	0.000205913	0.401009	2.06936e-06				0.328161	0.0135436	0.468421	0.000271719				0.504392	3.53208e-10	0.472559	3.53208e-10	0.383911	3.53208e-10
6	COL3A1	0.348278	4.57375e-05	0.37285	1.15572e-05						0.348052	0.00857417				0.568676	3.53208e-10	0.411203	3.53208e-10	0.388	3.53208e-10
7	COL5A1	0.234762	0.00695372	0.513692	3.50334e-10						0.441353	0.000661814	0.360902	0.00628381		0.630973	3.53208e-10	0.602669	3.53208e-10	0.522759	3.53208e-10
8	COL6A1			0.268916	0.00189764	0.18571	0.0336966				0.461859	0.00033947	0.373548			0.519141	3.53208e-10	0.546369	3.53208e-10	0.463428	3.53208e-10
9	COL6A2	0.303085	0.000433392	0.533951	5.11723e-11	0.23559	0.00675185				0.457006	0.000399086	0.446548			0.589558	3.53208e-10	0.515342	3.53208e-10	0.476455	3.53208e-10
10	COL6A3	0.255261	0.00325574	0.430753	2.8111e-07						0.311141	0.0195895	0.306494			0.607989	3.53208e-10	0.405425	3.53208e-10	0.411481	3.53208e-10
11	CTHRC1	0.393108	3.40734e-06	0.699578	1.47316e-20											0.509216	3.53208e-10	0.377268	3.53208e-10	0.265313	0.00301933
12	EFEMP2			0.520034	1.94468e-10						0.417157	0.0013815	0.557006			0.556797	3.53208e-10	0.505701	3.53208e-10	0.447221	3.53208e-10
13	FN1	0.346608	5.00194e-05	0.372092	1.20787e-05											0.602217	3.53208e-10	0.431298	3.53208e-10	0.313894	3.53208e-10
14	LAMB1	0.380057	7.55424e-06	0.416506	7.4911e-07						0.433288	0.000850946				0.537308	3.53208e-10	0.514672	3.53208e-10	0.407637	3.53208e-10
15	SRPX2	0.172049	0.0494142	0.375775	9.73693e-06	0.303988	0.00041577				0.575871	3.42323e-06	0.569515	4.63291e-06		0.585624	3.53208e-10	0.554391	3.53208e-10	0.510989	3.53208e-10
16	TGFBI	0.20371	0.0196089	0.263215	0.00238545				0.413944	0.0015172			0.479836	0.000182487		0.6606	3.53208e-10	0.345571	3.53208e-10	0.492384	3.53208e-10
17	THBS1	0.285245	0.000958689	0.483313	5.00028e-09				0.278469	0.0376935			0.517088			0.698695	3.53208e-10	0.470386	3.53208e-10	0.46159	3.53208e-10
18	ADAM12	0.295847	0.000601801	0.487162	3.62157e-09						0.40745	0.00182846				0.520624	3.53208e-10	0.485838	3.53208e-10	0.351492	3.53208e-10
19	ADAMTS2			0.462868	2.59955e-08						0.317088	0.0172584				0.621474	3.53208e-10	0.441888	3.53208e-10	0.49802	3.53208e-10
20	CSTA			0.275371	0.00145587	0.376108	9.54782e-06		0.26473	0.0486428			0.693165	3.20767e-09		0.535747	3.53208e-10	0.365512	3.53208e-10	0.413357	3.53208e-10
21	CTSB			0.225052	0.00975505	0.37608	9.56399e-06				0.377444	0.00413434	0.740465			0.547194	3.53208e-10	0.376133	3.53208e-10	0.477041	3.53208e-10
22	CTSL			0.192067	0.0279671	0.228554	0.00864718						0.509569			0.602237	3.53208e-10	0.369588	3.53208e-10	0.457804	3.53208e-10
23	FAM20A	0.209518	0.0163155	0.44325	1.14585e-07	0.323675	0.000162491		0.273889	0.0410908			0.509843	5.97918e-05		0.576602	3.53208e-10	0.35164	3.53208e-10	0.368782	3.53208e-10
24	FAM20C	0.237634	0.0062752	0.403779	1.73205e-06	0.347937	4.65841e-05				0.486466	0.000143877	0.392413			0.608911	3.53208e-10	0.541964	3.53208e-10	0.573732	3.53208e-10
25	MMP19	0.243319	0.00510328	0.402552	1.87452e-06	0.296498	0.000584489				0.467259	0.000282737	0.594942	1.32786e-06		0.641982	3.53208e-10	0.472746	3.53208e-10	0.513349	3.53208e-10
26	PLAU	0.228068	0.0087939	0.409998	1.15491e-06	0.342705	6.15257e-05						0.317157	0.017233		0.567399	3.53208e-10	0.539197	3.53208e-10	0.446589	3.53208e-10
27	PLOD1	0.201158	0.0212283			0.243885	0.00499808				0.461859	0.00033947	0.44566	0.000577224		0.586585	3.53208e-10	0.467349	3.53208e-10	0.537662	3.53208e-10
28	PLOD2								0.345591	0.00908716	0.281203	0.0357784	0.525632			0.701945	3.53208e-10	0.394204	3.53208e-10	0.43106	3.53208e-10
29	SERPINA1			0.304826	0.000399994	0.469455	1.54646e-08		0.276145	0.0393873			0.68257			0.506481	3.53208e-10	0.310721	3.53208e-10	0.391211	3.53208e-10
30	SERPINB8	0.253467	0.00348777	0.333647	9.84596e-05	0.22992	0.00824595						0.546411			0.529653	3.53208e-10	0.335569	3.53208e-10	0.40458	3.53208e-10
31	SERPINE1	0.30553	0.000387159	0.344697	5.53762e-05								0.558373	7.75707e-06		0.706762	3.53208e-10	0.458197	3.53208e-10	0.542738	3.53208e-10
32	SERPINH1	0.340132	7.04203e-05	0.482416	5.38754e-09	0.268339	0.00194248				0.517157	4.48252e-05	0.274231			0.52557	3.53208e-10	0.555636	3.53208e-10	0.37859	3.53208e-10
33	TIMP1	0.360562	2.33212e-05	0.62763	1.0383e-15						0.583732	2.33384e-06	0.487355	0.000139314		0.572403	3.53208e-10	0.514356	3.53208e-10	0.472237	3.53208e-10
34	ANXA2	0.258117	0.00291487	0.391251	3.82416e-06	0.207767	0.0172537				0.370267	0.00497087	0.684347			0.655202	3.53208e-10	0.549612	3.53208e-10	0.504753	3.53208e-10
35	CLEC5A			0.365382	1.77677e-05	0.226702	0.00921851						0.286466			0.599541	3.53208e-10	0.374386	3.53208e-10	0.439656	3.53208e-10
36	LGALS1			0.433187	2.36689e-07	0.274201	0.00152826				0.629187	2.06166e-07	0.479357	0.00018561		0.557332		0.553217	3.53208e-10	0.363468	3.53208e-10
37	LGALS3			0.409769	1.17249e-06				-0.350923	0.00800764	0.37177	0.00478422	0.284005	0.0338998		0.560969	3.53208e-10	0.459868	3.53208e-10	0.38484	3.53208e-10
38	LUM	0.345348	5.34931e-05	0.51365	3.51711e-10						0.304648	0.022435				0.511073	3.53208e-10	0.391185	3.53208e-10	0.294076	0.000961774
39	CLCF1	0.283302	0.00104209	0.467144	1.85793e-08	0.374895	1.02544e-05				0.365345	0.00562723	0.641763			0.633972	3.53208e-10	0.449685	3.53208e-10	0.554436	3.53208e-10
40	FSTL1	0.347478	4.77448e-05	0.514103	3.37344e-10	0.235024	0.00688933		0.567601	5.06858e-06			0.344839			0.546201	3.53208e-10	0.44824	3.53208e-10	0.254105	0.00456695
41	IL1RN			0.202237	0.0205304	0.193909	0.0264712						0.38715			0.543634	3.53208e-10			0.362984	3.53208e-10
42	LIF	0.222559	0.0106181	0.377991	8.54233e-06						0.372386	0.00470965	0.461928	1.32786e-06		0.583141	3.53208e-10	0.484909	3.53208e-10	0.482355	3.53208e-10
43	S100A11			0.319858	0.000195949	0.489478	2.97664e-09				0.355776	0.00712381	0.751265			0.528898	3.53208e-10	0.457649	3.53208e-10	0.445054	3.53208e-10
44	S100A4	0.251076	0.00382025	0.49077	2.66661e-09	0.268483	0.00193118				0.270335	0.043898	0.554751			0.535341	3.53208e-10	0.381576	3.53208e-10	0.387316	3.53208e-10
45	S100A8			0.293653	0.000663653	0.339177	7.40194e-05						0.516951			0.590145	3.53208e-10	0.298319	0.000804069	0.392662	3.53208e-10
46	VEGFA	0.190776	0.0290588	0.195681	0.0250967											0.504605	3.53208e-10	0.212438	0.0183251	0.43342
